# Supplementary material for: Construction of Nanofibrillar Networked Wood Aerogels Derived from Typical Softwood and Hardwood: A Comparative Study on the In Situ Formation Mechanism of Nanofibrillar Networks
Source: Molecules. 2024 Feb 21;29(5):938. doi: 10.3390/molecules29050938 (PMC10935105; doi:10.3390/molecules29050938)
Supplement: Supplementary file 1 [file molecules-29-00938-s001.zip]

Archive with 1 entries (1 files):
- molecules-2807056-supplementary.pdf
